# Supplementary material for: Multi-Generation Ecosystem Selection of Rhizosphere Microbial Communities Associated with Plant Genotype and Biomass in Arabidopsis thaliana
Source: Microorganisms. 2023 Dec 6;11(12):2932. doi: 10.3390/microorganisms11122932 (PMC10745315; doi:10.3390/microorganisms11122932)
Supplement: Supplementary file 1 [file microorganisms-11-02932-s001.zip]

Archive with 1 entries (1 files):
- microorganisms-2725644-supplementary.pdf
